# Supplementary material for: Wnt and Nodal asymmetries stratify mouse laterality phenotypes in the absence of node flow
Source: Sci Adv. 2026 Jul 23;12(30):eadx6486. doi: 10.1126/sciadv.adx6486 (PMC13394393; doi:10.1126/sciadv.adx6486)
Supplement: Supplementary file 2 — Tables S1, S3 and S7 [file sciadv.adx6486_tables_s1_s3_and_s7.zip]

Archive with 3 entries (3 files):
- adx6486_table_s1.xlsx
- adx6486_table_s3.xlsx
- adx6486_table_s7.xlsx
