# Supplementary material for: Wnt and Nodal asymmetries stratify mouse laterality phenotypes in the absence of node flow
Source: Sci Adv. 2026 Jul 23;12(30):eadx6486. doi: 10.1126/sciadv.adx6486 (PMC13394393; doi:10.1126/sciadv.adx6486)
Supplement: Supplementary file 2 — Tables S1, S3 and S7 [file sciadv.adx6486_tables_s1_s3_and_s7.zip › adx6486_table_s1.xlsx]

## Sheet: Ochandorena-Sa et al. Table S1.
Table S1, related to Fig. 2. Individual phenotypes of Ccdc40 mutants at birth.
Fetus	Genotype	Stage	Lung lobes	Bronchi	Liver lobes	Stomach	Spleen	Colon flexure	Aortic arch	Systemic venous connection	Pulmonary venous return	Heart apex	Atrial appendages	Atrium receiving systemic circulation	Ventricle laterality	Great artery position	Ventriculo-arterial connection	Septations	Additional defects	Phenotype
Wild-type phenotype:			4R + 1L	At branching, right is cranial to left	3R + 2L + PP	Left	Left	Leftward C flexure	Left	To right atrium	To left atrium	Levocardia	Smooth dorsal wall on left atrium	[S]	[D]	[S]	concordant	ok		Situs solitus
C46	Ccdc40lnks/lnks	P0	4+1	situs solitus	ok	Left	Left	Leftward	Left	Right	Left	Levocardia	normal	S	D	S	concordant	ok		Situs solitus
C48	Ccdc40lnks/lnks	P0	4+1	situs solitus	ok	Left	Left	Leftward	Left	Right	Left	Levocardia	normal	S	D	S	concordant	ok		Situs solitus
C98	Ccdc40lnks/lnks	E17.5	4+1	situs solitus	ok	Left	Left	Leftward	Left	Right	Left	Levocardia	normal	S	D	S	concordant	ok		Situs solitus
C100	Ccdc40lnks/lnks	E17.5	4+1	situs solitus	ok	Left	Left	Leftward	Left	Right	Left	Levocardia	normal	S	D	S	concordant	ok		Situs solitus
C109	Ccdc40lnks/lnks	E17.5	4+1	situs solitus	ok	Left	Left	Leftward	Left	Right	Left	Levocardia	normal	S	D	S	concordant	ok		Situs solitus
C115	Ccdc40lnks/lnks	E17.5	4+1	situs solitus	ok	Left	Left	Leftward	Left	Right	Left	Levocardia	normal	S	D	S	concordant	ok		Situs solitus
C128	Ccdc40lnks/lnks	E17.5	4+1	situs solitus	ok	Left	Left	Leftward	Left	Right	Left	Levocardia	normal	S	D	S	concordant	ok		Situs solitus
C164	Ccdc40lnks/lnks	E17.5	4+1	situs solitus	ok	left	Left	Leftward	Left	Right	Left	Levocardia	normal	S	D	S	concordant	ok		Situs solitus
C166	Ccdc40lnks/lnks	E17.5	4+1	situs solitus	ok	left	Left	Leftward	Left	Right	Left	Levocardia	normal	S	D	S	concordant	ok		Situs solitus
C42	Ccdc40lnks/lnks	P0	3+1	situs solitus	2+2	Left	Left	Leftward	Left	Wrong side but properly connected to RA	Left	Levocardia	normal	S	D	S	concordant	ok		Situs solitus with mild anomalies
C50	Ccdc40lnks/lnks	P0	4+1	situs solitus	2+2	Left	Left	Leftward	Left	Right	Left	Levocardia	normal	S	D	S	concordant	ok		Situs solitus with mild anomalies
C74	Ccdc40lnks/lnks	E17.5	4+1	situs solitus	ok	Left	Left	rightward	Left	Right	Left	Levocardia	normal	S	D	S	concordant	ok		Situs solitus with mild anomalies
C75	Ccdc40lnks/lnks	E17.5	4+1	situs solitus	2+2	Left	Left	abnormal	Left	Double, on the right	Left	Levocardia	normal	S	D	S	concordant	ok		Situs solitus with mild anomalies
C119	Ccdc40lnks/lnks	E17.5	3+1	situs solitus	2+2	Left	Left	rightward	Left	Wrong side but properly connected to RA	Left	Levocardia	normal	S	D	S	concordant	ok		Situs solitus with mild anomalies
C126	Ccdc40lnks/lnks	E17.5	4+1	situs solitus	2+2	Left	Left	rightward	Left	Right	Left	Levocardia	normal	S	D	S	concordant	ok		Situs solitus with mild anomalies
C157	Ccdc40lnks/lnks	E17.5	4+1	situs solitus	2+2	left	Left	Leftward	Left	Right	Left	Levocardia	normal	S	D	S	concordant	ok		Situs solitus with mild anomalies
C158	Ccdc40lnks/lnks	E17.5	4+1	situs solitus	2+2	left	Left	Leftward	Left	Right	Left	Levocardia	normal	S	D	S	concordant	ok	bicuspid aortic valve	Situs solitus with mild anomalies
C167	Ccdc40lnks/lnks	E17.5	4+1	situs solitus	ok	left	Left	rightward	Left	Right	Left	Levocardia	normal	S	D	S	concordant	ok		Situs solitus with mild anomalies
C187	Ccdc40lnks/lnks	E17.5	4+1	situs solitus	2+2	left	Left	abnormal	Left	Right	Left	Levocardia	normal	S	D	S	concordant	ok		Situs solitus with mild anomalies
C122	Ccdc40lnks/lnks	E17.5	1+4	situs inversus	situs inversus	right	Right and small	rightward	Right	Left	Right	Mesocardia	inverted	I	L	I	concordant	ok		Situs inversus totalis
C149	Ccdc40lnks/lnks	E17.5	1+3	situs inversus	2+2	right	Right and small	rightward	Right	Left	Right	Dextrocardia	inverted	I	L	I	concordant	ok		Situs inversus totalis
C154	Ccdc40lnks/lnks	E17.5	1+4	situs inversus	situs inversus	right	Right	rightward	Right	Left	Right	Dextrocardia	inverted	I	L	I	concordant	ok		Situs inversus totalis
C180	Ccdc40lnks/lnks	E17.5	1+4	situs inversus	2+2	right	Right and small	rightward	Right	Left	Right	Dextrocardia	inverted	I	L	I	concordant	ok		Situs inversus totalis
C64	Ccdc40lnks/lnks	E17.5	1+1 (left isomerism)	left isomerism	2+2	left	Left and very dorsal	abnormal	Left	Interrupted inferior caval vein, two bilateral suprahepatic veins (connecting on each side)	Left	Levocardia	left isomerism	A	D	D	DORV	Complete atrioventricular septal defect		Heterotaxy
C73	Ccdc40lnks/lnks	E17.5	1+1 (left isomerism)	left isomerism	2+2	right	Right and small	rightward	Left	Wrong side but properly connected to RA	Right, TAPVR	Levocardia	left isomerism	S	D	S	concordant	Complete atrioventricular septal defect		Heterotaxy
C159	Ccdc40lnks/lnks	E17.5	1+1 (left isomerism)	left isomerism	ok	left	Left but small	abnormal	Right	Right	Left	Dextrocardia	left isomerism	S	L	L	DORV	Complete atrioventricular septal defect		Heterotaxy
C168	Ccdc40lnks/lnks	E17.5	1+1 (left isomerism)	left isomerism	ok	left	Left but small	Leftward	interrupted arch	Interrupted inferior caval vein, two bilateral suprahepatic veins (both connecting to RA)	Left	Levocardia	left isomerism	S	L	A	TGA	Outlet VSD and muscular VSD	Tricuspid atresia. Supero-inferior ventricles.	Heterotaxy
