# Supplementary material for: Wnt and Nodal asymmetries stratify mouse laterality phenotypes in the absence of node flow
Source: Sci Adv. 2026 Jul 23;12(30):eadx6486. doi: 10.1126/sciadv.adx6486 (PMC13394393; doi:10.1126/sciadv.adx6486)
Supplement: Supplementary file 2 — Tables S1, S3 and S7 [file sciadv.adx6486_tables_s1_s3_and_s7.zip › adx6486_table_s3.xlsx]

## Sheet: Ochandorena-Saa et al. Table S3
Table S3. related to Fig. 4. Individual phenotypes of Ccdc40 mutants and controls at E9.5.
Sample	Genotype	Looping direction	Tube length (μm)	Displacement of the AVC (μm), in absolute values	oft centroid (X coordinate)	oft centroid (Y coordinate)	oft centroid (Z coordinate)	RV centroid (X coordinate)	RV centroid (Y coordinate)	RV centroid (Z coordinate)	IVS centroid (X coordinate)	IVS centroid (Y coordinate)	IVS centroid (Z coordinate)	LV centroid (X coordinate)	LV centroid (Y coordinate)	LV centroid (Z coordinate)	AVC centroid (X coordinate)	AVC centroid (Y coordinate)	AVC centroid (Z coordinate)	bifurcation centroid (X coordinate)	bifurcation centroid (Y coordinate)	bifurcation centroid (Z coordinate)	LA centroid (X coordinate)	LA centroid (Y coordinate)	LA centroid (Z coordinate)	RA centroid (X coordinate)	RA centroid (Y coordinate)	RA centroid (Z coordinate)	Angle of the LV/RV axis (°), in absolute values	angle between doft-oft-rv centroids (°)	angle between oft-rv-ivs centroids (°)	angle between rv-ivs-lv centroids (°)	angle between ivs-lv-avc centroids (°)	angle between lv-avc-bif centroids (°)	angle between avc-bif-la centroids (°)	angle between bif-la-ra centroids (°)	OFT volume (μm3)	RV volume (μm3)	LV volume (μm3)	AVC volume (μm3)	LA volume (μm3)	RA volume (μm3)	OFT shape	Alignment of AVC and atria	DPW signal	AVC signal	Signal in atrium facing RV	Posterior LPM signal	CPP signal
C94	Ccdc40+/+	Rightward	682.316	138.934	-47.1817	-16.0016	-2.09167	-76.2855	-108.831	133.69	-117.875	-52.0721	183.439	-186.31	26.3936	130.737	-35.6911	132.149	51.907	5.56421	138.934	98.1386	29.7302	123.433	169.449	22.1876	-18.3657	159.106	90.9706	71.9951	79.2032	62.2779	84.7326	98.8962	29.0571	83.2938	2341660	5069550	11283500	3466050	3638840	2928360	normal	normal
C9	Ccdc40+/+	Rightward	742.695	153.848	-60.9706	-19.2099	15.7689	-107.669	-96.9351	171.524	-174.294	-26.9153	219.35	-228.471	75.7085	178.158	-61.5445	143.844	59.2627	-18.9169	153.848	82.731	35.6415	155.798	158.377	20.7309	-16.3019	157.827	88.1967	55.058	74.7315	48.3491	83.8562	88.8409	27.2393	94.237	3436970	7233510	16748900	2544840	6394800	4517960	normal	normal
C13	Ccdc40+/+	Rightward	750.214	114.495	-49.633	-18.6011	-12.6807	-138.389	-137.827	113.999	-192.358	-73.3929	158.244	-250.854	34.7001	74.8226	-66.4534	112.826	54.7386	-36.6901	114.495	101.695	-16.565	114.258	159.537	-36.6014	-28.0248	157.071	100.77	61.8795	81.5908	62.8843	91.2772	91.0937	13.3245	93.3356	3335360	6818060	11667200	2827010	2818490	2195960	normal	normal
C208	Ccdc40+/+	Rightward	765.406	115.706	-97.2455	-45.2054	12.0573	-128.326	-151.896	150.78	-168.493	-93.4623	177.886	-265.457	10.304	131.625	-117.886	101.057	55.7887	-62.5107	115.706	87.2599	-40.7331	105.181	167.029	-42.5661	-30.5098	190.354	95.1532	60.25	95.2123	39.854	92.8077	89.311	49.1652	73.5572	3414860	3298670	9437750	3461840	3288810	2633410	normal	normal
C199	Ccdc40+/+	Rightward	791.62	146.152	-106.71	-30.5139	-8.69168	-124.665	-146.393	107.164	-167.632	-73.9846	152.7	-252.777	33.6283	109.332	-76.5048	152.957	54.668	-31.724	146.152	87.6725	8.21023	137.332	151.282	10.0587	-41.3428	134.133	89.438	75.9828	98.5411	46.5393	89.6318	93.8543	21.3354	87.6401	4856200	6407720	14274500	3195310	4672550	3071060	normal	normal
C85	Ccdc40+/+	Rightward	890.214	90.3827	-139.636	-33.275	-75.6894	-288.794	-180.022	14.9133	-353.051	-70.2611	21.4136	-375.308	54.5255	-37.3549	-205.744	103.986	23.8382	-173.697	90.3827	53.7795	-119.383	97.1726	154.685	-130.846	-117.15	138.128	101.809	59.3686	101.791	34.0371	92.6297	70.2538	27.6454	98.725	7278680	11767500	20469500	3266250	12648300	12702600	normal	normal
C393	Ccdc40+/+	Rightward	959.989	172.304	-156.908	-49.8123	-49.6175	-199.435	-163.86	108.028	-267.632	-87.0673	147.334	-340.116	57.1896	88.6589	-169.029	162.334	8.94871	-91.3903	172.304	55.522	-24.5401	159.161	158.159	-32.2609	-61.1581	170.896	94.2277	82.3955	89.1143	43.4444	78.4297	82.6247	28.7313	82.2109	8623100	11931200	34211000	7496720	11228700	7417160	normal	normal
C216	Ccdc40+/+	Rightward	956.937	138.248	-158.223	-25.2651	-118.946	-265.455	-155.969	-0.663788	-339.352	-55.4037	8.48035	-374.323	82.0936	-47.0588	-185.837	139.745	-24.0573	-135.678	138.248	31.8427	-95.8729	145.351	108.128	-141.498	-73.4369	137.828	100.05	81.34	99.2241	33.4671	89.8905	77.6196	15.4847	93.2527	8987100	10406200	21533400	5030100	8088990	9085890	normal	normal
C302	Ccdc40+/+	Rightward	1001.98	149.334	-131.712	-70.896	-86.2679	-238.659	-172.819	78.0548	-307.988	-92.3962	60.0917	-382.382	20.6942	-51.5208	-189.91	139.788	-42.692	-133.511	149.334	37.7262	-91.7712	149.587	116.808	-124.105	-49.0621	136.112	118.26	79.2204	99.0285	30.6294	92.6477	79.1678	8.99829	89.5985	9456020	9799160	25512900	7658810	8960030	5955890	normal	normal
C391	Ccdc40+/+	Rightward	971.356	184.076	-168.065	4.76818	-59.377	-311.305	-80.6044	66.7244	-336.964	20.7853	107.468	-355.966	182.479	62.3643	-165.56	203.978	-10.6187	-91.5699	184.076	50.0916	-51.3555	170.705	150.261	-117.15	-27.8746	127.533	90.9361	64.2777	89.6158	37.4985	84.7829	95.391	28.7379	95.6853	7701680	10739200	22673900	6541800	9815900	6873620	normal	normal
C382	Ccdc40+/+	Rightward	1011.19	197.987	-203.405	-42.7527	-58.956	-265.014	-140.621	115.479	-312.038	-39.1653	140.469	-379.132	138.124	112.506	-192.856	185.598	5.23646	-153.552	197.987	48.187	-72.9832	163.931	148.732	-90.8131	-76.0902	177.856	90.5656	81.8226	96.4	21.3876	91.4695	93.73	27.0752	72.5926	13713900	10767300	34472800	6762310	13522300	7326540	normal	normal
C219	Ccdc40lnks/lnks	Rightward	679.282	143.572	-74.2113	-43.5827	3.22936	-63.5388	-136.587	107.063	-106.344	-77.7206	156.601	-161.796	7.38028	149.057	-41.3293	138.214	68.506	5.48632	143.572	117.838	17.1007	129.051	168.524	28.7929	-17.1079	153.561	76.4541	72.6194	93.6702	38.5869	75.2535	101.823	36.3528	79.1359	2629030	2311920	7226720	2353050	1902800	1626600	normal	normal
C204	Ccdc40lnks/lnks	Rightward	674.643	129.14	-56.7276	-38.289	22.2105	-73.506	-110.48	153.188	-122.606	-69.4411	183.362	-185.587	25.4796	156.44	-56.4947	119.166	58.2883	13.6559	129.14	88.7066	34.9819	132.172	162.89	7.76598	9.77749	163.032	88.9426	52.2797	80.1944	41.7805	81.0652	92.203	50.5746	95.575	2608420	2778120	6508300	2652950	2521290	2083140	normal	normal
C198	Ccdc40lnks/lnks	Rightward	742.251	125.558	-103.048	-26.2187	-13.451	-140.005	-119.483	102.825	-194.176	-67.652	128.231	-249.851	35.9078	69.1074	-79.4745	130.627	26.7913	28.2209	125.558	76.0391	-5.1645	122.822	132.333	-45.4599	-20.415	129.033	100.048	73.4461	89.4242	48.6588	83.8219	105.101	95.9826	80.8439	3592800	3162280	8637820	3089240	3385700	2936550	normal	normal
C1	Ccdc40lnks/lnks	Rightward	782.666	107.229	-73.2501	-39.1736	17.9	-84.3392	-149.49	150.097	-129.518	-75.592	202.085	-208.883	24.0704	156.293	-31.7209	105.863	96.7356	11.2263	107.229	169.77	21.2174	96.953	219.933	-4.84801	-20.3186	191.864	88.3385	59.2318	92.5599	51.1986	96.6148	102.728	22.6878	94.1288	3849330	5274730	10830800	3680500	1845890	1628240	normal	normal
C203	Ccdc40lnks/lnks	Rightward	767.971	129.834	-85.9146	-21.4593	10.5775	-97.8739	-107.698	162.294	-172.91	-35.4887	178.077	-225.048	62.0771	132.872	-31.9817	132.694	67.045	7.87126	129.834	115.983	29.9606	120.115	188.053	8.64322	-17.0288	178.686	97.8967	73.3001	99.1673	35.5253	90.4459	100.747	22.534	88.9871	4058070	4566840	10764100	3494660	3315030	2195300	normal	normal
C10	Ccdc40lnks/lnks	Rightward	771.943	149.257	-94.2765	-24.016	-14.1217	-120.425	-125.638	118.607	-170.429	-88.91	151.963	-260.161	32.6831	98.1962	-98.7967	139.253	28.6592	-50.8631	149.257	75.9829	-36.2584	147.586	145.436	-56.9383	-17.4796	153.699	95.5208	79.4991	80.3273	50.6806	86.1428	96.2545	34.7917	87.3449	3619810	4551040	18116000	4206510	4368950	3713480	normal	normal
C144	Ccdc40lnks/lnks	Rightward	742.681	120.398	-92.8191	-41.1554	3.8172	-131.785	-147.797	137.678	-195.393	-69.2088	148.044	-253.961	28.1666	92.9921	-92.8586	113.172	40.839	-49.9092	120.398	61.4338	6.62933	108.942	132.585	7.0962	-57.8697	155.654	101.783	61.4754	104.659	32.6309	85.8936	77.5464	30.281	76.5847	3723950	6181230	11494000	1728450	4872520	3717500	normal	normal
C195	Ccdc40lnks/lnks	Rightward	784.927	105.075	-77.3739	-26.6743	-15.0075	-124.006	-174.75	127.748	-176.256	-92.2006	162.662	-220.611	37.0305	119.558	-12.9672	111.159	137.152	7.82712	105.075	143.654	17.395	105.95	198.707	-0.105769	-54.563	178.877	92.015	72.025	102.68	39.4312	90.7028	91.5763	64.1299	98.8559	4661430	5923110	10551000	3506670	2794720	2678260	normal	normal
C213	Ccdc40lnks/lnks	Rightward	835.332	151.924	-79.2866	-23.3328	-71.2964	-189.826	-146.835	14.2459	-253.604	-68.3472	9.84661	-266.954	66.9188	-96.6144	-111.129	146.687	-12.7234	-85.3717	151.924	53.9438	-81.0803	151.582	121.677	-106.744	-51.7319	126.861	116.005	74.189	99.2031	46.9241	90.3787	63.8951	18.0491	88.7218	6152310	7090760	16826800	4421470	5154770	5197570	normal	normal
C196	Ccdc40lnks/lnks	Rightward	920.357	130.659	-153.64	-39.4094	-68.6822	-250.187	-197.726	51.2019	-316.929	-116.732	74.6588	-348.541	16.93	2.22162	-179.797	118.056	32.8694	-137.377	130.659	80.1807	-84.3399	126.955	145.59	-98.0549	-83.2029	136.681	101.719	70.343	98.6392	47.709	78.8806	67.3146	14.0252	91.7144	8839430	8514610	15402300	4072700	7266640	6674550	normal	normal
C16	Ccdc40lnks/lnks	Rightward	950.725	123.826	-175.179	-32.4348	-85.737	-370.151	-106.05	23.3045	-411.377	-5.23472	-18.0184	-387.653	154.246	-70.1236	-224.963	136.467	6.59903	-207.722	123.826	53.0279	-144.569	136.242	150.452	-170.566	-81.9459	148.963	109.704	54.2138	98.1609	29.0675	95.5712	58.1475	23.9339	100.092	12060200	11567300	28071100	3235080	13039900	13821700	normal	normal
C201	Ccdc40lnks/lnks	Rightward	946.341	128.012	-128.75	-4.46041	-87.9771	-269.562	-162.58	-21.4257	-340.12	-71.6706	-30.925	-363.911	94.2209	-69.0204	-178.398	137.668	16.0193	-133.29	128.012	71.8376	-110.829	105.343	137.555	-126.68	-83.751	100.495	99.8688	67.9828	101.414	30.3712	90.7121	69.3008	22.1342	83.9245	6345390	9842750	22771700	4269010	5512610	5250820	normal	normal
C228	Ccdc40lnks/lnks	Rightward	1006.88	163.801	-176.062	4.37847	-78.6509	-337.667	-135.4	38.8963	-371.134	-30.8249	52.8064	-399.455	137.808	21.4521	-163.767	166.617	89.1483	-138.933	163.801	118.696	119.238	146.684	215.114	-179.083	-96.382	182.24	93.5636	66.7134	106.297	19.4165	95.2657	29.3272	29.4126	135.474	11121300	10967000	29001500	6778820	11589800	14457100	normal	normal
C25	Ccdc40lnks/lnks	Rightward	1042.1	31.4912	-105.299	17.8721	-175.515	-277.819	-186.096	-218.301	-354.126	-87.2826	-205.162	-391.775	102.313	-198.714	-284.818	46.3165	-50.3775	-249.05	31.4912	-10.0704	-209.457	71.3653	66.1866	-171.658	-224.313	12.7087	86.3859	66.6513	102.848	26.6915	111.717	39.693	42.5736	120.065	15184600	21451600	40702100	4369120	13559800	18085900	normal	normal
C23	Ccdc40lnks/lnks	Rightward	1096.95	76.2709	-89.6122	-27.3962	-176.184	-291.709	-213.452	-160.922	-338.755	-85.5484	-158.709	-340.13	128.043	-199.267	-208.103	80.6037	-28.1695	-190.934	76.2709	15.6918	-135.517	86.0273	95.791	-163.805	-214.579	78.0485	96.3438	68.054	112.344	22.918	111.018	34.1461	17.2292	101.538	15025500	24620200	48507900	5316690	13212500	19321600	normal	normal
C209	Ccdc40lnks/lnks	Inverted	701.031	123.147	-65.1044	5.9931	22.3175	-102.172	122.797	140.905	-158.934	93.0766	187.206	-245.627	-32.3424	139.983	-109.9	-113.462	80.2273	-58.8916	-123.147	94.0215	-18.8642	-137.75	159.403	-1.26442	32.1592	200.226	90.2498	60.7304	72.1895	59.1933	87.3886	77.2563	42.6187	86.2669	3148520	4633760	10216600	2507320	5235060	4250620	defective	normal
C15	Ccdc40lnks/lnks	Inverted	793.51	8.4282	-102.858	48.576	3.69423	-290.179	92.608	95.8797	-308.059	8.04119	18.2879	-274.721	-123.796	65.7411	-216.984	-2.84921	146.796	-169.333	-8.4282	159.071	-81.979	-58.1428	192.647	-62.6704	133.521	193.075	97.9087	26.4231	107.681	65.7504	116.809	54.6947	22.3956	112.547	6531900	6447130	16393700	2800460	8898730	7480770	defective	defective
C19	Ccdc40lnks/lnks	Inverted	860.183	144.673	-108.669	47.5427	-0.17855	-197.321	174.296	139.974	-261.856	110.422	169.17	-323.862	-17.9447	120.598	-145.042	-125.288	53.9578	-97.6214	-144.673	98.5232	-41.1961	-148.591	167.341	-73.658	29.4688	184.34	94.8123	50.8392	85.0531	41.3528	79.6434	83.0976	15.8509	94.8157	5176810	7159660	18704400	4381800	6463450	6994790	defective	normal
C297	Ccdc40lnks/lnks	Inverted	887.791	95.5771	-143.278	61.7084	-24.1584	-182.685	168.708	119.384	-256.396	117.717	148.658	-338.999	1.6943	69.1347	-147.342	-90.3701	51.2861	-96.5429	-95.5771	107.346	-62.3486	-91.8589	174.01	-71.8506	64.0692	179.737	102.389	72.3358	84.5194	51.0114	96.1528	85.6905	16.4763	86.8879	5867780	6389290	17295900	5003140	5062930	4481500	normal	normal
C261	Ccdc40lnks/lnks	Inverted	934.309	91.8305	-157.729	100.444	-25.4642	-260.63	186.419	121.125	-320.825	94.4653	115.441	-371.576	-46.6534	74.0651	-187.962	-88.1692	38.2419	-120.001	-91.8305	96.6285	-78.573	-98.1271	153.836	-96.3417	84.5455	199.364	100.332	55.6903	96.6839	18.1745	93.8039	87.0783	13.6733	86.9298	8512900	6775540	15814000	7083950	5484070	4189420	normal	normal
C223	Ccdc40lnks/lnks	Inverted	929.176	160.984	-100.43	23.9271	-69.6627	-221.26	180.009	31.9152	-284.509	83.1802	52.6169	-355.353	-62.0758	-7.16435	-166.308	-150.813	35.5023	-111.962	-160.984	92.8823	-84.7749	-146.914	161.904	-77.1419	81.2646	149.449	98.0378	71.4551	101.877	31.2508	94.7694	73.4846	28.3511	81.4784	6807680	8344830	19732800	6649980	8136410	7530650	normal	normal
C355	Ccdc40lnks/lnks	Inverted	961.501	108.12	-116.408	82.7255	-111.621	-230.634	216.279	-24.1908	-283.857	104.425	-83.2077	-327.151	-14.939	-143.2	-158.913	-112.88	-61.7553	-104.524	-108.12	16.3505	-70.8499	-102.663	74.5908	-112.999	87.8317	85.9527	115.407	65.7967	121.367	4.98168	90.9262	67.4039	5.12212	88.775	8927610	8546990	16557500	5823940	3440640	2626070	defective	normal
C22	Ccdc40lnks/lnks	Inverted	1015.98	67.8028	-94.0161	39.0912	-178.438	-280.586	201.691	-189.469	-345.811	106.784	-231.103	-412.765	-66.8877	-271.908	-265.444	-86.7318	-148.871	-268.465	-67.8028	-95.3638	-224.455	-190.144	-46.344	-250.629	58.2599	-23.6958	105.398	59.4549	95.3032	14.9053	108.124	56.3659	88.7362	150.837	15566200	18038000	39285700	3332570	8236000	7953850	normal	defective
C253	Ccdc40lnks/lnks	Inverted	1034.92	43.1209	-144.075	43.7703	-83.6722	-276.948	212.776	35.0578	-368.147	134.863	76.2433	-434.709	-33.6828	26.1002	-227.467	-64.6688	23.7688	-169.943	-43.1209	93.15	-137.978	-41.3499	172.472	-171.995	116.28	192.521	91.7533	66.8877	82.9183	44.0548	102.391	87.0207	21.3944	86.7745	8304060	11454800	23213500	6985720	6481540	5175490	normal	normal
C252	Ccdc40lnks/lnks	Inverted	1059.79	147.43	-164.85	29.9273	-73.5409	-326.217	99.3215	89.7363	-395.049	-12.3127	77.8159	-425.058	-169.683	-17.1567	-222.442	-179.369	0.316981	-159.676	-147.43	91.815	-150.095	-146.368	156.894	-202.598	28.2094	196.692	110.455	67.6723	87.4338	32.1479	99.4344	85.3866	29.8276	79.3322	10049900	10521500	22487400	10609900	5604050	3292250	normal	normal
C404	Ccdc40lnks/lnks	Inverted	1087.23	148.42	-201.214	25.8814	-145.009	-456.154	110.431	-15.8895	-467.495	-16.2039	-14.3527	-420.186	-204.037	-55.9362	-278.002	-147.199	15.7236	-271.446	-148.42	60.7457	-183.175	-151.853	144.294	-257.024	114.431	152.919	97.2109	62.111	101.597	23.0108	101.94	60.9554	38.2736	101.518	21155400	15947500	36562800	3271500	18754000	12019300	normal	normal
C280	Ccdc40lnks/lnks	Inverted	1296.99	103.195	-234.976	9.56426	-156.41	-498.325	176.268	-6.51377	-555.153	13.7686	-3.64047	-581.682	-218.403	19.7967	-394.739	-116.71	54.5558	-356.999	-103.195	77.2001	-238.427	-134.769	156.338	-213.744	193.217	125.215	86.2682	65.8075	101.325	13.596	123.234	48.0514	29.6843	101.833	29432600	33079000	64782500	6952560	29611900	43769700	normal	normal
CN7	Ccdc40+/+; Tg Nodal-ASE-lacZ	Rightward	890.297	148.192	-78.1392	-79.1711	26.2406	-82.8771	-190.353	157.8	-154.794	-148.346	205.941	-258.996	-39.1134	138.416	-109.812	120.444	55.3632	-17.8744	148.192	105.699	12.279	142.331	175.052	-27.212	-21.1743	205.652	94.773	50.1294	83.057	56.2798	78.8225	83.157	42.1171	81.6206	3813940	5434020	19732000	8068270	4813080	2845290	normal	normal	left	superior-right	none	left	left
CN22	Ccdc40+/+; Tg Nodal-ASE-lacZ	Rightward	1081.13	168.292	-204.668	-29.6533	33.2744	-307.577	-139.6	243.098	-351.463	-9.99456	255.07	-396.732	146.801	145.77	-185.822	157.715	58.7354	-141.367	168.292	81.8226	-49.9505	151.669	157.74	-69.0945	-86.3596	236.249	107.977	54.6443	101.745	38.8898	87.8586	79.3065	23.327	74.2896	12527500	16874000	29082400	4636560	14304500	9473210	normal	normal	left	superior-right	none	left	left
CN38	Ccdc40+/+; Tg Nodal-ASE-lacZ	Rightward	1129.49	173.77	-178.239	-26.3456	-149.508	-317.603	-186.648	-47.5622	-397.719	-66.5607	-38.0777	-475.137	115.981	-77.977	-280.859	188.142	-73.4379	-213.864	173.77	6.81916	-146.315	169.373	103.253	-143.977	-120.773	107.217	95.0943	75.4895	102.054	18.5202	92.8016	79.8564	7.45812	86.9552	16459000	18898100	35059600	10700300	17262800	13961100	normal	normal	left	superior-right	none	left	left
CN65	Ccdc40+/+; Tg Nodal-ASE-lacZ	Rightward	1091.89	152.717	-208.499	-84.7618	-96.1084	-314.406	-191.152	79.4818	-369.598	-58.5567	66.3707	-433.487	103.057	8.6636	-237.839	156.893	-6.66022	-169.26	152.717	43.9086	-110.953	142.643	124.311	-114.439	-68.7274	163.496	102.578	75.4288	108.486	13.1918	94.4864	80.0526	17.8457	76.3182	16862800	14272300	26329000	8112480	10574200	5819000	normal	normal	left	superior-right	none	left	left
CN200	Ccdc40+/+; Tg Nodal-ASE-lacZ	Rightward	1085.94	157.801	-203.179	-52.8505	-91.7647	-308.411	-166.425	77.6191	-382.159	-75.5583	71.8899	-443.268	94.3721	-39.4534	-248.443	164.986	-50.5828	-185.736	157.801	14.2626	-105.957	152.471	89.4892	-104.896	-91.6205	120.029	111.739	76.9864	97.5439	34.0905	88.2649	78.4075	3.17638	82.1617	12752600	11529000	27976800	7356840	10904300	7230070	normal	normal	left	superior-right	none	left	left
CN203	Ccdc40+/+; Tg Nodal-ASE-lacZ	Rightward	1248.96	225.658	-187.452	-9.00612	-238.802	-410.427	-99.7632	-112.333	-434.237	70.0438	-160.146	-398.853	281.417	-209.292	-237.101	228.384	-81.216	-220.498	225.658	-21.1362	-169.135	241.747	57.9362	-215.178	-88.5869	71.9878	104.265	81.3559	109.488	17.1498	104.567	49.1569	21.3176	101.871	30631100	29128900	47798000	8150310	17321600	17829700	normal	normal	left	superior-right	none	left	left
CN5	Ccdc40lnks/lnks; Tg Nodal-ASE-lacZ	Rightward	795.652	130.729	-87.6141	-44.5829	-20.3044	-194.22	-130.92	54.0026	-243.978	-68.5625	93.1461	-255.83	79.4524	92.722	-67.4201	135.816	39.6356	-5.40856	130.729	115.618	11.8956	108.078	167.036	-54.2097	-31.2748	175.485	79.983	41.7676	78.2241	42.0188	78.3032	99.3421	28.0559	74.3684	4053620	4466860	17447700	5214910	3725510	1246400	normal	normal	left	superior-right	none	left	left
CN12	Ccdc40lnks/lnks; Tg Nodal-ASE-lacZ	Rightward	1077.9	129.51	-181.224	-60.7131	-28.5448	-321.61	-198.687	138.578	-406.465	-96.4318	158.531	-460.571	72.6171	55.7265	-263.189	132.925	26.1904	-211.805	129.51	85.3857	-105.71	119.513	163.61	-102.052	-118.943	183.27	105.206	54.3991	88.1198	43.9994	86.5789	77.6554	12.7492	82.1693	10727800	13412200	30092300	6626340	15170500	9958670	normal	normal	left	superior-right	none	left	left
CN21	Ccdc40lnks/lnks; Tg Nodal-ASE-lacZ	Rightward	1128.37	136.602	-202.085	-69.3236	-16.5352	-268.032	-222.054	184.979	-359.143	-115.76	224.782	-429.698	70.7003	189.314	-210.829	131.509	111.247	-153.832	136.602	141.087	-63.2708	152.998	226.948	-51.7591	-115.446	233.354	89.2574	68.4334	93.3236	32.5737	91.5728	78.3064	16.0261	94.7629	15907600	16426200	34089500	6127480	18216200	14214300	normal	normal	left	superior-right	none	left	left
CN35	Ccdc40lnks/lnks; Tg Nodal-ASE-lacZ	Rightward	1143.47	120.993	-214.736	-59.9783	-7.82575	-296.1	-207.657	195.471	-362.413	-111.555	205.284	-426.653	19.8564	109.164	-182.668	123.055	61.5436	-111.749	120.993	124.571	-65.7813	119.127	198.166	-134.886	-86.6947	236.11	108.213	65.1753	102.696	38.9663	87.0003	89.8974	16.3787	90.0008	12854800	12001700	26327400	8560420	11055900	9004810	normal	normal	left	superior-right	none	left	left
CN44	Ccdc40lnks/lnks; Tg Nodal-ASE-lacZ	Rightward	1024	140.643	-191.1	-74.3421	-0.8726	-254.376	-194.823	184.753	-321.349	-109.057	223.695	-375.603	58.439	141.417	-181.507	131.677	84.755	-135.607	140.643	128.17	-62.8614	131.375	191.269	-74.422	-92.3497	222.209	98.7737	63.733	87.5581	48.7996	81.1933	83.575	13.7964	81.6295	10400400	10701700	28434200	5085100	12242600	8748860	normal	normal	left	superior-right	none	left	left
CN48	Ccdc40lnks/lnks; Tg Nodal-ASE-lacZ	Rightward	1115.79	154.408	-200.731	-32.788	0.48959	-394.721	-158.829	192.044	-453.007	-27.0094	218.52	-461.423	140.536	158.932	-257.902	170.745	57.7997	-220.618	154.408	99.4099	-114.775	136.951	173.279	-125.138	-31.169	219.567	96.1618	45.0403	90.3073	36.3987	76.721	93.245	15.522	76.6401	12837200	19427100	30064800	5080220	12461700	5834980	normal	defective	none	inferior-right	Dorsal+ventral	bilateral (R>L)	bilateral (R>L)
CN52	Ccdc40lnks/lnks; Tg Nodal-ASE-lacZ	Rightward	983.109	112.3	-174.275	-47.0615	-69.3372	-293.323	-176.958	66.1848	-360.237	-78.4101	73.5498	-399.463	77.6158	35.0382	-204.759	115.085	23.0002	-147.914	112.3	84.8245	-100.013	99.2965	142.145	-118.832	-103.892	140.589	96.4429	66.0294	98.316	26.1829	92.3154	83.5527	8.41895	83.8726	9315600	9243660	18499700	5791990	6759280	5245780	normal	normal	left	inferior-right	none	bilateral (R=L)	none
CN57	Ccdc40lnks/lnks; Tg Nodal-ASE-lacZ	Rightward	932.199	95.593	-145.41	-37.1707	-9.15012	-251.236	-149.792	166.483	-302.463	-57.4842	216.111	-328.293	85.3272	150.459	-150.851	121.066	51.0816	-111.843	95.593	97.0636	-19.2132	98.9535	169.019	-23.3458	-85.3107	214.969	93.7053	59.2847	82.1196	52.7481	77.6323	97.9379	27.1232	84.0662	7725490	10205500	21861600	3532030	10973400	7217420	normal	defective	left	superior-right	none	left	left
CN61	Ccdc40lnks/lnks; Tg Nodal-ASE-lacZ	Rightward	922.945	140.015	-132.362	-70.0495	3.86421	-153.538	-190.139	167.659	-214.648	-120.586	220.482	-312.998	13.9993	160.586	-160.194	122.563	52.897	-98.3013	140.015	78.0268	-21.5992	126.524	148.686	-26.0435	-58.1425	176.274	91.564	67.2129	85.8012	49.7187	80.9346	74.7102	30.0009	77.9509	7969400	7842590	21599500	4801190	8659960	5016970	normal	normal	left	superior-right	none	left	left
CN66	Ccdc40lnks/lnks; Tg Nodal-ASE-lacZ	Rightward	1022.77	143.276	-156.422	-20.0829	-3.45211	-299.511	-158.132	182.956	-378.98	-39.5071	233.211	-413.462	116.42	169.382	-228.976	144.033	94.3993	-173.016	143.276	133.182	-77.1747	125.822	175.939	-47.5197	-52.9004	194.636	92.6145	55.2405	83.9293	46.1654	85.4707	79.7569	13.8024	69.5779	10431800	13938300	21038600	7302090	9295510	4715410	normal	defective	none	superior-right	Ventral	bilateral (R>L)	bilateral (R=L)
CN77	Ccdc40lnks/lnks; Tg Nodal-ASE-lacZ	Rightward	1121.42	162.998	-203.413	-34.9764	-219.167	-467.596	-171.259	-219.68	-528.361	-53.6126	-256.628	-580.212	147.243	-258.011	-450.403	151.852	-222.383	-430.164	162.998	-185.525	-319.642	181.552	-25.5881	-315.382	-31.0279	24.0598	96.4733	49.0809	89.9454	19.7995	102.094	52.0721	11.0267	83.9866	27546400	18569700	39503200	4175260	24244400	17106200	defective	defective	left	inferior-right	Dorsal+ventral	bilateral (R=L)	bilateral (R>L)
CN79	Ccdc40lnks/lnks; Tg Nodal-ASE-lacZ	Rightward	932.625	120.282	-167.848	-76.1914	17.1249	-257.2	-152.886	213.667	-307.299	-60.9014	232.051	-339.473	89.6808	153.072	-203.218	105.674	20.2068	-168.323	120.282	49.7542	-50.9155	121	124.325	-53.9083	-103.466	186.025	103.31	55.2003	87.5657	40.4173	75.0647	87.4692	19.0495	82.7465	11705500	7101480	19545400	1925130	12744800	4187660	normal	normal	left	superior-right	none	left	left
CN92	Ccdc40lnks/lnks; Tg Nodal-ASE-lacZ	Rightward	1008.94	132.634	-108.258	-100.828	25.453	-102.797	-226.392	214.761	-176.29	-158.668	252.004	-290.575	-10.9848	208.537	-136.578	126.039	66.8421	-64.8844	132.634	108.293	-4.56933	121.48	176.834	-2.33926	-80.7245	190.286	91.2477	60.3242	94.3887	34.8465	79.4322	91.7799	21.8627	79.7659	10369200	7943950	24124600	6261820	9398150	4078340	normal	normal	left	superior-right	none	bilateral (R=L)	left
CN121	Ccdc40lnks/lnks; Tg Nodal-ASE-lacZ	Rightward	1209.82	134.031	-205.787	-78.287	-115.953	-397.628	-229.997	32.0845	-473.69	-114.532	21.7368	-527.288	74.2633	-55.2341	-320.373	130.046	-80.9963	-241.759	134.031	-4.48277	-154.089	156.525	103.156	-211.029	-101.192	159.315	104.789	61.2762	96.4561	24.1441	88.2062	77.4631	9.6952	97.1817	13794100	16308900	33896500	11839800	21165800	16779300	normal	normal	left	absent	none	bilateral (R=L)	left
CN125	Ccdc40lnks/lnks; Tg Nodal-ASE-lacZ	Rightward	1020.24	176.619	-169.5	-19.6923	-76.9977	-232.74	-155.972	76.0747	-323.219	-82.7676	92.7944	-383.649	102.425	37.0368	-163.99	189.359	46.6639	-124.482	176.619	92.6005	-76.5822	154.781	173.905	-99.1564	-86.3555	183.867	97.4328	87.6925	93.8542	40.5886	87.2616	85.1911	10.0204	77.7171	11531700	12092300	32170200	6007480	10860300	7546490	normal	normal	left	superior-right	none	left	left
CN147	Ccdc40lnks/lnks; Tg Nodal-ASE-lacZ	Rightward	977.145	140.03	-138.321	-77.498	-10.5239	-180.077	-182.943	168.501	-267.463	-118.986	184.992	-351.733	30.8897	112.661	-187.816	124.026	17.9883	-105.886	140.03	71.7257	-39.6411	126.219	144.517	-44.0867	-74.5353	175.227	101.51	69.0084	90.3522	39.5435	79.7637	84.9857	22.4688	76.4984	7941700	8042180	23148600	8153280	8942410	5141780	normal	normal	left	superior-right	none	left	left
CN176	Ccdc40lnks/lnks; Tg Nodal-ASE-lacZ	Rightward	1019.84	190.254	-137.072	-3.106	21.483	-161.86	-144.039	213.169	-249.529	-76.6091	257.214	-313.67	109.606	193.551	-124.55	202.613	86.3828	-60.5413	190.254	131.683	-12.367	164.837	222.083	-36.6649	-39.0748	228.835	93.7968	76.1382	87.7607	51.3926	75.7922	98.9523	26.58	77.6913	9182580	11150200	28171700	7008240	11616900	7651730	normal	normal	left	superior-right	none	left	left
CN6	Ccdc40lnks/lnks; Tg Nodal-ASE-lacZ	Inverted	924.922	165.159	-102.583	72.8095	-40.9131	-136.295	184.191	96.5632	-220.755	106.859	125.853	-322.419	-29.7646	63.1581	-141.949	-142.236	-4.6408	-92.6682	-165.159	66.6607	-78.2243	-155.24	163.449	-55.288	36.4752	161.98	96.7183	75.5552	94.6863	36.1726	88.2038	94.4259	33.1224	83.6801	6200960	6521600	24644100	6333170	7068970	3680340	normal	normal	right	superior-left	none	bilateral (R=L)	right
CN15	Ccdc40lnks/lnks; Tg Nodal-ASE-lacZ	Inverted	1137.24	183.731	-246.136	9.29864	-83.6658	-445.843	145.5	66.6361	-536.99	35.3647	33.4892	-558.281	-151.298	-44.1851	-366.403	-184.896	-5.40852	-330.86	-183.731	20.1398	-201.009	-181.472	96.8072	-206.838	42.6649	133.972	109.248	59.2616	92.4421	32.8152	91.1719	50.2019	5.19154	85.652	12669800	18715200	36231200	4470790	17489400	10374400	normal	normal	right	superior-left	ventral	bilateral (R=L)	right
CN130	Ccdc40lnks/lnks; Tg Nodal-ASE-lacZ	Inverted	1119.11	27.0779	-220.504	75.0143	-88.4445	-462.39	261.337	-84.8031	-535.342	167.33	-93.0667	-598.456	-16.8409	-58.82	-423.527	-56.7043	-15.0309	-379.153	-27.0779	18.445	-204.942	-88.2662	112.037	-208.575	132.908	121.963	85.2038	28.2856	89.8422	23.4285	93.4535	46.4455	46.0423	106.785	13411800	10539500	30659000	4221330	18969900	21564800	defective	defective	right	superior-left	ventral	bilateral (R=L)	bilateral (R=L)
CN205	Ccdc40lnks/lnks; Tg Nodal-ASE-lacZ	Inverted	1187.64	57.424	-215.059	50.042	-191.899	-453.597	179.417	-103.299	-482.338	24.3185	-108.995	-436.879	-155.436	-113.705	-279.249	-72.7212	-37.757	-246.927	-57.424	25.6373	-175.768	-63.5361	100.53	-213.092	178.392	89.5713	91.7777	60.7756	107.721	24.6861	102.976	53.4951	22.5937	101.269	24806300	22495300	28453000	7949900	14148400	11082800	normal	normal	right	superior-left	none	bilateral (R>L)	right
CN63	Ccdc40lnks/lnks; Tg Nodal-ASE-lacZ	Inverted	1180.15	95.2193	-215.359	49.9802	-73.7266	-465.916	203.248	-44.8975	-526.559	94.3552	18.9409	-563.56	-69.4595	32.3417	-345.149	-111.089	20.6074	-262.302	-95.2193	107.077	-159.722	-92.772	145.235	-132.891	35.5699	164.571	75.0693	30.1178	89.5217	27.4449	92.1684	75.3043	26.4824	74.7997	13032400	10270100	18490600	13302700	7525190	3623440	defective	defective	none	inferior-left	dorsal+ventral	bilateral (R=L)	bilateral (R=L)
CN160	Ccdc40lnks/lnks; Tg Nodal-ASE-lacZ	Inverted	1314.76	181.695	-352.732	63.3399	-41.3558	-721.25	86.3572	-11.5792	-726.559	-2.19426	88.5739	-703.843	-165.74	163.266	-516.063	-189.23	81.7502	-464.594	-181.695	116.4	-284.147	-200.656	179.325	-383.006	31.1102	189.339	55.32	12.9915	86.6448	25.7297	86.9012	60.7849	19.3503	116.494	34664900	23049500	41122900	6661250	32745800	13212900	defective	defective
[truncated: 1 more columns]
