# Supplementary material for: Wnt and Nodal asymmetries stratify mouse laterality phenotypes in the absence of node flow
Source: Sci Adv. 2026 Jul 23;12(30):eadx6486. doi: 10.1126/sciadv.adx6486 (PMC13394393; doi:10.1126/sciadv.adx6486)
Supplement: Supplementary file 2 — Tables S1, S3 and S7 [file sciadv.adx6486_tables_s1_s3_and_s7.zip › adx6486_table_s7.xlsx]

## Sheet: Figure1 L
Leftward flow velocity (µm/s)				Statistical test	p value	symbol
				Mann-Whitney test (Controls vs Ccdc40 mutants)	0.0001	***
Filename	Condition	Maximum velocity in x (left) direction		Mann-Whitney test (Ccdc40 mutants vs Fixed embryos)	0.2398	ns
F0-1-3-flows,h5	post PFA fixation	1.04756
F0-2-1-flows,h5	post PFA fixation	1.31062
F0-2-2-flows,h5	post PFA fixation	0.603996
F0-3-2-flows,h5	post PFA fixation	1.14334
F2-7-1-flows,h5	control	7.06415
F3-1-1-flows,h5	control	3.90221
F3-3-3-flows,h5	control	4.98781
F3-5-3-flows,h5	control	2.39408
F4-4-1-flows,h5	control	3.30973
F5-2-2-2-flows,h5	control	9.39972
F5-4-3-2-flows,h5	control	1.38694
F5-5-4-1-flows,h5	control	3.1585
F5-9-4-2-flows,h5	control	1.54274
F6-2-4-1-flows,h5	control	1.60948
F6-3-2-1-flows,h5	control	2.29878
F7-1-3-2-flows,h5	control	4.55745
F7-3-4-1-flows,h5	control	1.67255
F7-4-6-1-flows,h5	control	1.14531
F7-5-7-1-flows,h5	control	1.48151
F7-6-4-1-flows,h5	control	6.22089
F3-4-2-flows,h5	Ccdc40lnks/lnks	1.54536
F3-6-5-flows,h5	Ccdc40lnks/lnks	1.31034
F3-7-5-flows,h5	Ccdc40lnks/lnks	1.3566
F4-5-2-flows,h5	Ccdc40lnks/lnks	1.06072
F5-1-2-1-flows,h5	Ccdc40lnks/lnks	1.15714
F5-3-1-3-flows,h5	Ccdc40lnks/lnks	0.875649
F5-8-2-1-flows,h5	Ccdc40lnks/lnks	1.28097
F6-4-4-1-flows,h5	Ccdc40lnks/lnks	1.23331
F6-5-3-3-flows,h5	Ccdc40lnks/lnks	1.051
F7-2-1-3-flows,h5	Ccdc40lnks/lnks	1.56588

## Sheet: Figure2
Panels A-E: Test for random distribution of perinatal phenotypes
Perinatal phenotypic spectrum within mutants:		Theoretical numbers if "randomness"	Chi test p-value
			0.000220663
Situs solitus	19	8.91
Situs inversus totalis	4	8.91
Heterotaxy	4	8.91
Sum of all perinatal mutants analysed	27
Panel F: Test for deviation from Mendelian ratios at E17.5
Genotype proportions at E17.5:		Theoretical numbers if Mendelian ratios	Chi test p-value
			0.703158
Ccdc40+/+	31	28.75
Ccdc40lnks/+	59	57.5
Ccdc40lnks/lnks	25	28.75
Total E17.5	115
Panel G: Test for deviation from Mendelian ratios at P7
Genotype proportions at P7:		Theoretical numbers if Mendelian ratios	Chi test p-value
			0.684333
Ccdc40+/+	14	14.5
Ccdc40lnks/+	32	29
Ccdc40lnks/lnks	12	14.5
Total P7	58

## Sheet: Figure3 C
Looping direction at E9.5
	Rightward looping	Percentage (%)	Inverted looping	Percentage (%)	Total number of embryos
Number of Ccdc40+/+ embryos	105	99.0566	1	0.943396	106
Number of Ccdc40lnks/+ embryos	210	100	0	0	210
Number of Ccdc40lnks/lnks embryos	74	73.2673	27	26.7327	101

## Sheet: Figure3 F, G, H
Geometric heart looping parameters				Panel 3F	Panel 3G	Panel 3H			Statistical test:	p value	symbol
Embryo	Cohort	Genotype	Looping direction	Tube length (μm)	Displacement of the AVC (μm), in absolute values	Angle of the LV/RV axis (°), in absolute values		Panel 3F (Tube length)	Unpaired t test (Wild-types vs rightward mutants)	0.9831	ns
C94	C	Ccdc40+/+	Rightward	682.316	138.934	90.9706			Unpaired t test (Wild-types vs leftward mutants)	0.1579	ns
C9	C	Ccdc40+/+	Rightward	742.695	153.848	88.1967
C13	C	Ccdc40+/+	Rightward	750.214	114.495	100.77
C208	C	Ccdc40+/+	Rightward	765.406	115.706	95.1532		Panel 3G (Displacement of the AVC)	2.5 quantile	91.2
C199	C	Ccdc40+/+	Rightward	791.62	146.152	89.438			97.5 quantile	217.8
C85	C	Ccdc40+/+	Rightward	890.214	90.3827	101.809
C393	C	Ccdc40+/+	Rightward	959.989	172.304	94.2277
C216	C	Ccdc40+/+	Rightward	956.937	138.248	100.05		Panel 3H (LV RV axis)	2.5 quantile	82
C302	C	Ccdc40+/+	Rightward	1001.98	149.334	118.26			97.5 quantile	115.3
C391	C	Ccdc40+/+	Rightward	971.356	184.076	90.9361
C382	C	Ccdc40+/+	Rightward	1011.19	197.987	90.5656
CN7	CN	Ccdc40+/+	Rightward	890.297	148.192	94.773
CN22	CN	Ccdc40+/+	Rightward	1081.13	168.292	107.977
CN38	CN	Ccdc40+/+	Rightward	1129.49	173.77	95.0943
CN65	CN	Ccdc40+/+	Rightward	1091.89	152.717	102.578
CN200	CN	Ccdc40+/+	Rightward	1085.94	157.801	111.739
CN203	CN	Ccdc40+/+	Rightward	1248.96	225.658	104.265
C219	C	Ccdc40lnks/lnks	Rightward	679.282	143.572	76.4541
C204	C	Ccdc40lnks/lnks	Rightward	674.643	129.14	88.9426
C198	C	Ccdc40lnks/lnks	Rightward	742.251	125.558	100.048
C1	C	Ccdc40lnks/lnks	Rightward	782.666	107.229	88.3385
C203	C	Ccdc40lnks/lnks	Rightward	767.971	129.834	97.8967
C10	C	Ccdc40lnks/lnks	Rightward	771.943	149.257	95.5208
C144	C	Ccdc40lnks/lnks	Rightward	742.681	120.398	101.783
C195	C	Ccdc40lnks/lnks	Rightward	784.927	105.075	92.015
C213	C	Ccdc40lnks/lnks	Rightward	835.332	151.924	116.005
C196	C	Ccdc40lnks/lnks	Rightward	920.357	130.659	101.719
C16	C	Ccdc40lnks/lnks	Rightward	950.725	123.826	109.704
C201	C	Ccdc40lnks/lnks	Rightward	946.341	128.012	99.8688
C228	C	Ccdc40lnks/lnks	Rightward	1006.88	163.801	93.5636
C25	C	Ccdc40lnks/lnks	Rightward	1042.1	31.4912	86.3859
C23	C	Ccdc40lnks/lnks	Rightward	1096.95	76.2709	96.3438
CN5	CN	Ccdc40lnks/lnks	Rightward	795.652	130.729	79.983
CN12	CN	Ccdc40lnks/lnks	Rightward	1077.9	129.51	105.206
CN21	CN	Ccdc40lnks/lnks	Rightward	1128.37	136.602	89.2574
CN35	CN	Ccdc40lnks/lnks	Rightward	1143.47	120.993	108.213
CN44	CN	Ccdc40lnks/lnks	Rightward	1024	140.643	98.7737
CN48	CN	Ccdc40lnks/lnks	Rightward	1115.79	154.408	96.1618
CN52	CN	Ccdc40lnks/lnks	Rightward	983.109	112.3	96.4429
CN57	CN	Ccdc40lnks/lnks	Rightward	932.199	95.593	93.7053
CN61	CN	Ccdc40lnks/lnks	Rightward	922.945	140.015	91.564
CN66	CN	Ccdc40lnks/lnks	Rightward	1022.77	143.276	92.6145
CN77	CN	Ccdc40lnks/lnks	Rightward	1121.42	162.998	96.4733
CN79	CN	Ccdc40lnks/lnks	Rightward	932.625	120.282	103.31
CN92	CN	Ccdc40lnks/lnks	Rightward	1008.94	132.634	91.2477
CN121	CN	Ccdc40lnks/lnks	Rightward	1209.82	134.031	104.789
CN125	CN	Ccdc40lnks/lnks	Rightward	1020.24	176.619	97.4328
CN147	CN	Ccdc40lnks/lnks	Rightward	977.145	140.03	101.51
CN176	CN	Ccdc40lnks/lnks	Rightward	1019.84	190.254	93.7968
C209	C	Ccdc40lnks/lnks	Inverted	701.031	123.147	90.2498
C15	C	Ccdc40lnks/lnks	Inverted	793.51	8.4282	97.9087
C19	C	Ccdc40lnks/lnks	Inverted	860.183	144.673	94.8123
C297	C	Ccdc40lnks/lnks	Inverted	887.791	95.5771	102.389
C261	C	Ccdc40lnks/lnks	Inverted	934.309	91.8305	100.332
C223	C	Ccdc40lnks/lnks	Inverted	929.176	160.984	98.0378
C355	C	Ccdc40lnks/lnks	Inverted	961.501	108.12	115.407
C22	C	Ccdc40lnks/lnks	Inverted	1015.98	67.8028	105.398
C253	C	Ccdc40lnks/lnks	Inverted	1034.92	43.1209	91.7533
C252	C	Ccdc40lnks/lnks	Inverted	1059.79	147.43	110.455
C404	C	Ccdc40lnks/lnks	Inverted	1087.23	148.42	97.2109
C280	C	Ccdc40lnks/lnks	Inverted	1296.99	103.195	86.2682
CN6	CN	Ccdc40lnks/lnks	Inverted	924.922	165.159	96.7183
CN15	CN	Ccdc40lnks/lnks	Inverted	1137.24	183.731	109.248
CN130	CN	Ccdc40lnks/lnks	Inverted	1119.11	27.0779	85.2038
CN205	CN	Ccdc40lnks/lnks	Inverted	1187.64	57.424	91.7777
CN63	CN	Ccdc40lnks/lnks	Inverted	1180.15	95.2193	75.0693
CN160	CN	Ccdc40lnks/lnks	Inverted	1314.76	181.695	55.32

## Sheet: Figure6
Panel 6A: Nodal expression in LPM and crown of node						Statistical test:	p value	symbol
Genotype	Embryo	Signal in the LPM	Nodal signal in the node Log2 (L/R)			Mann-Whitney test (Controls vs Ccdc40 mutants)	0.0062	**
Control	f4-4	Left	0.804367			One sample t and Wilcoxon test (Mean of Ccdc40 mutants vs 0)	0.666	ns
Control	f6-3	None	0.797431
Control	f7-6	Left	0.319603
Control	C741	Left	1.11824
Control	C742	Left	0.684917
Ccdc40lnks/lnks	f7-2	None	-0.0601705
Ccdc40lnks/lnks	f4-5	Left	-0.275186
Ccdc40lnks/lnks	f6-4	Bilateral (L~R)	0.179484
Ccdc40lnks/lnks	f6-5	Bilateral (L>R)	0.246682
Ccdc40lnks/lnks	C473	Bilateral (L>R)	0.705663
Ccdc40lnks/lnks	C531	None	-0.467986
Ccdc40lnks/lnks	C606	Left	-0.445316
Ccdc40lnks/lnks	C669	Right	-0.416344
Panel 6C: Dand5 expression in LPM and crown of node						Statistical test:	p value	symbol
Genotype	Embryo	Lefty1 pattern	Dand5 signal in the node Log2 (L/R)			Mann-Whitney test (Wild-types vs Ccdc40 mutants)	0.0043	**
Ccdc40+/+	C808	Situs solitus	-1.40593			One sample t and Wilcoxon test (Mean of Ccdc40 mutants vs 0)	0.0312	*
Ccdc40+/+	C812	Situs solitus	-1.66949
Ccdc40+/+	C807	Situs solitus	-1.79404
Ccdc40+/+	C810	Situs solitus	-1.24184
Ccdc40+/+	C749	Situs solitus	-2.73472
Ccdc40lnks/lnks	C805	Heterotaxy	0.428422
Ccdc40lnks/lnks	C535	Situs solitus	0.615268
Ccdc40lnks/lnks	C679	Heterotaxy	0.106763
Ccdc40lnks/lnks	C744	Heterotaxy	0.470186
Ccdc40lnks/lnks	C466	Situs solitus	0.0518151
Ccdc40lnks/lnks	C459	Situs inversus	0.913798

## Sheet: Figure8 G,I
Ccn4 expression asymmetry in cardiopulmonary progenitors + sinus venosus
Panel 8G: Ccdc40 mouse line
Genotype	Looping direction	Embryo	Log2(Ratio L/R)			Statistical test:
Ccdc40+/+	Rightward	C538	0.625248			95 quantile of controls	0.5034
Ccdc40+/+	Rightward	C536	1.64025			inverted 95 quantile	-0.5034
Ccdc40+/+	Rightward	C492	1.92805
Ccdc40+/+	Rightward	C504	0.798407
Ccdc40+/+	Rightward	C559	1.29081
Ccdc40+/+	Rightward	C561	1.66676
Ccdc40+/+	Rightward	C573	0.765794
Ccdc40+/+	Rightward	C585	1.87757
Ccdc40+/+	Rightward	C645	1.14878
Ccdc40+/+	Rightward	C648	1.73742
Ccdc40+/+	Rightward	C655	2.0558
Ccdc40+/+	Rightward	C709	2.75297
Ccdc40lnks/lnks	Rightward	C496	0.851996
Ccdc40lnks/lnks	Rightward	C498	0.240173
Ccdc40lnks/lnks	Rightward	C499	1.17471
Ccdc40lnks/lnks	Rightward	C583	2.09084
Ccdc40lnks/lnks	Rightward	C477	0.259311
Ccdc40lnks/lnks	Rightward	C480	0.819826
Ccdc40lnks/lnks	Rightward	C610	-0.343834
Ccdc40lnks/lnks	Inverted	C589	-0.124413
Ccdc40lnks/lnks	Inverted	C631	-1.71704
Ccdc40lnks/lnks	Inverted	C412	-1.24013
Ccdc40lnks/lnks	Inverted	C435	-0.749112
Panel 8I: Nodal mouse line
Genotype	Embryo	Log2(Ratio L/R)				Statistical test:
Nodal Control	Nodal8	1.23753				95 quantile of controls	0.74
Nodal Control	Nodal10	2.87406				inverted 95 quantile	-0.74
Nodal Control	Nodal3	1.8343
Nodal Control	Nodal25	1.67275
Nodal Control	Nodal23	0.832002
Nodal Control	Nodal21	1.84915
Nodal Control	Nodal16	1.6204
Nodal Control	Nodal49	1.70503
Nodal mutant	Nodal1	0.493046
Nodal mutant	Nodal2	0.826238
Nodal mutant	Nodal20	-0.149247
Nodal mutant	Nodal41	0.511464

## Sheet: FigureS1F and S2
Study on Mittnenzweig et al. (2021) single cell RNAseq data
	Number of metacells
Allantois	7
Amnion/Chorion	17
Anterior Primitive Streak	6
Blood progenitors	4
Cardiac mesoderm	9
Cardiomyocytes	1
Caudal epiblast	27
Caudal mesoderm	19
Caudal neural plate	6
Definitive ectoderm	18
Definitive endoderm	6
Early nascent mesoderm	41
Epiblast	103
Erythroid 1	10
Erythroid 2	6
ExE endoderm	17
ExE mesoderm	19
Foregut	10
Haematoendothelial progenitors	10
Late nascent mesoderm	12
Lateral & intermediate mesoderm	12
Node/Notochord	6
Paraxial mesoderm	8
PGC	3
Primitive streak	25
Rostral mesoderm	25
Rostral neural plate	18
Surface ectoderm	6
Visceral endoderm	10

## Sheet: FigureS1 I
Mean percentage of ballooned cilia
	Zone 1	Zone 2	Zone 3	Zone 4
Mean Ccdc40+/+ (n=2)	0.0519737	0.0857143	0.129902	0.05
Mean Ccdc40lnks/lnks (n=2)	0.106967	0.26072	0.313172	0.445
