# Supplementary material for: Wnt and Nodal asymmetries stratify mouse laterality phenotypes in the absence of node flow
Source: Sci Adv. 2026 Jul 23;12(30):eadx6486. doi: 10.1126/sciadv.adx6486 (PMC13394393; doi:10.1126/sciadv.adx6486)
Supplement: Supplementary file 3 — Movies S1 to S4 [file sciadv.adx6486_movies_s1_to_s4.zip]

Archive with 4 entries (4 files):
- adx6486_movie_s1.mp4
- adx6486_movie_s2.mp4
- adx6486_movie_s3.mp4
- adx6486_movie_s4.mp4
